# Supplementary material for: LncRNA 3222401L13Rik Is Upregulated in Aging Astrocytes and Regulates Neuronal Support Function Through Interaction with Npas3
Source: Noncoding RNA. 2025 Jan 9;11(1):2. doi: 10.3390/ncrna11010002 (PMC11755665; doi:10.3390/ncrna11010002)
Supplement: Supplementary file 1 [file ncrna-11-00002-s001.zip]

Archive with 2 entries (2 files):
- ncrna-3356399-Figure S1.pdf
- Supplementary_tables.xlsx
